# Supplementary material for: Phylogenetic conservation of Trop-2 across species—rodent and primate genomics model anti-Trop-2 therapy for pre-clinical benchmarks
Source: Front Genet. 2024 Jan 5;14:1297367. doi: 10.3389/fgene.2023.1297367 (PMC10797630; doi:10.3389/fgene.2023.1297367)
Supplement: Supplementary file 1 [file Table2.XLSX]

## Sheet: Summary human
		Supplemental Table 2 online: IHC analysis of Trop-2 expression in normal human tissues.
		HUMAN
		Organ	Cell types	Staining intensity
		Adrenal glands	no	0a
		Bone marrow	no	0
		Breast	glandular epithelium	++/+++
		Cerebellum	no	0
		Cerebral cortex	no	0
		Colon	no	0
		Duodenum	no	0
		Endometrium	glandular epithelium	+/-
		Esophagus	epithelium	++
		Kidney	tubuli	+/++
		Liver	bile ducts	++
		Lung	alveolar and bronchial epithelium	+/+++
		Mesothelium	no	0
		Myocardium	no	0
		Ovary	no	0
		Pancreas	exocrine glands	+/++
		Peripheral nerve	no	0
		Pituitary gland	no	0
		Prostate	glandular epithelium	++/+++
		Salivary gland	ducts and acini	+/++
		Skin	epithelium and appendices	++/+++
		Spleen	no	0
		Stomach	no	0
		Striated muscle	no	0
		Testis	no	0
		Thyroid gland	no	0
		Tonsil	epithelium	++
		Legend: Organ: the different tissues analysed by IHC are listed. Trop-2 expressing cell types: cell histology types are indicated. Staining intensity: a scale from 0 (no detectable expression) to +++ (very high expression) was adopted.

## Sheet: Summary monkey
	Supplemental Table 2 online: IHC analysis of Trop-2 expression in normal monkey tissues.
			MONKEY
		Organ	Cell types	Result	Pattern	Score %*	Intensity
		Brain	Neuronal cells	POS	C	1	+
			Glial cells	NEG
		Heart	Myocytes	NEG
		Parotid	Acinar cells, mucous type	NEG
			Acinar cells, serous type	POS	M	1	+
			Ductal cells	POS	M / C	3	++
		Salivary Gland	Acinar cells, serous type	NEG
			Ductal cells	POS	M / C	3	++
		Tongue	Epithelial cells	POS	M	3	+++
		(Dorsal Surface)	Squamous cells	POS	M	1	++
		Esophagus	Basal layer	POS	M	3	+++
			Upper layers	POS	M	2	+++
		Stomach	Base	POS	M / C	3	++
		(epithelium)	Neck	POS	M	2	+
			Isthmus	POS	M / C	3	+++
			Pit	NEG
		Duodenum	Brunner's gland	NEG
			Villi	ND
		Jejunum	Crypts	POS	C	1	+
			Villi	NEG
		Colon	Crypts	POS	M	1	+++
			Surface epithelium	NEG
		Lung	Alveolar cells	POS	M	2	+
			Bronchial epithelial cells	POS	M / C	3	+++
		Thyroid	Follicular cells	POS	M	1	++
			Colloid	POS		1	++
		Thymus	Cortex	NEG
			Hassall's corpuscles	POS	M	3	++
		Liver	Hepatocytes	POS	C	2	+
			Bile duct epithelium	POS	M	3	+++
		Spleen	White Pulp	NEG
			Red Pulp	NEG
		Pancreas	Acinar cells	POS	M	2	++
			Ductal cells	POS	M	3	+++
			Islets of Langerhans	NEG
		Kidney	Glomerular cells	NEG
			Proximal tubules	NEG
			Distal tubules	POS	M / C	3	+++
		Urinary Bladder	Urothelium	POS	M	3	+++
		Ovary	Fallopian tube epithelium	POS	M	2	+++
			Follicles	POS	C	2	+
		Uterus	Endometrial glands	POS	M	2	+++
			Stroma	NEG
		Breast	Lobules	POS	M	2	++
			Terminal ducts	POS	M	3	+++
			Skin nipple	POS	M	3	+++
		Skin	Epithelial cells	POS	M	3	+++
			Squamous cells layer	POS	M / C	1	+
		Bone marrow	Hematopoietic cells	NEG
		Legend
		POS	positive
		NEG	negative
		C	cytoplasm
		N	nucleus
		+	weak intensity
		++	moderate intensity
		+++	strong intensity
		ND	not determined
		* Score%	1 = < 10%
			2 = 10-50%
			3 = > 50%
		Organ: the different tissues analysed by IHC are listed. Cell types: cell histology types are indicated. Pattern: subcellular localization. Score %: fraction of expressing cells. Intensity: staining intensity is quantified on a scale from 0 (no detectable expression) to +++ (very high expression) was adopted.

## Sheet: Summary mouse_rat
	Supplemental Table 2 online: IHC analysis of Trop-2 expression in normal rat and mouse tissues.
			MOUSE							RAT
	Organ	Cell type	M Expression	M *Score %	M Int	C Expression	C *Score %	C Int		M Expression	M *Score %	M Int	C Expression	C *Score %	C Int
	Brain	Choroid plexus	NEG			NEG				NEG			NEG
		Cortical neurons	NEG			NEG				NEG			NEG
		Cerebellum, Purkinje neurons	NEG			NEG				NEG			NEG
	Heart	Myocytes	NEG			NEG				NEG			NEG
	Ear (auricle)	Epithelium	POS	3	+++	POS	3	++		POS	3	+++	POS	3	++
		Cartilage	NEG			NEG				NEG			NEG
	Skin	Basal layer	NEG			NEG				NEG			NEG
		Upper layers	POS	1	++	POS	3	++		POS	1	+	POS	3	++
	Hair Follicle	Medulla	NEG			NEG				NEG			NEG
		Cortex	NEG			NEG				NEG			NEG
		Cuticle	NEG			NEG				POS	3	+++	POS	3	++
		Inner root sheath	POS	3	++	POS	2	++		POS	3	+++	POS	3	++
		Outer root sheath	NEG			NEG				NEG			NEG
	Sebaceous Glands	Acini	NEG			NEG				NEG			NEG
	Tongue	Epithelium	POS	1	++	POS	3	++		POS	2	++	POS	3	+++
	Sublingual Salivary Gland	Acini	NEG			NEG				NEG			NEG
		Intralobular ducts	POS	1	++	POS	1	++		NEG			POS	1	++
		Interlobular ducts	POS	3	+++	POS	3	++		NEG			POS	3	++
	Thyroid	Follicles	NEG			NEG				NEG			NEG
	Breast	TDLU	NEG			POS	3	+		NEG			POS	3	++
	Esophagus	Basal layer	NEG			NEG				NEG			NEG
		Upper layers	POS	3	++	POS	3	++		POS	3	++	POS	3	++
	Stomach	Parietal cells	NEG			NEG				NEG			NEG
		Chief cells	NEG			NEG				NEG			NEG
		Mucous cells	NEG			NEG				NEG			NEG
	Small Intestine	Villi epithelium	NEG			NEG				NEG			NEG
	Colon	Epithelium	NEG			NEG				NEG			NEG
	Lung	Alveoli	NEG			NEG				NEG			NEG
		Respiratory bronchioles	NEG			NEG				NEG			NEG
	Liver	Hepatocytes	NEG			NEG				NEG			NEG
		Bile duct epithelium	NEG			NEG				NEG			NEG
	Gallbladder	Epithelium	NEG			NEG				NEG			NEG
	Spleen	White Pulp	NEG			NEG				NEG			NEG
		Red Pulp	NEG			NEG				NEG			NEG
	Pancreas	Acini	POS			POS	3	++		POS			POS	3	++
		Intralobular ducts	POS			POS	3	++		POS			POS	3	++
		Islets of Langerhans	NEG			NEG				NEG			NEG
	Adrenal Gland	Cortex	NEG			NEG				NEG			NEG
		Medulla	NEG			NEG				NEG			NEG
	Kidney	Glomeruli	NEG			NEG				NEG			NEG
		Proximal convoluted tubules	NEG			NEG				NEG			NEG
		Distal convoluted tubules	NEG			POS	3	+++		NEG			NEG
	Thymus	Epithelium	NEG			NEG				NEG			NEG
	Ovary	Surface epithelium	NEG			NEG				NEG			NEG
		Follicles	NEG			NEG				NEG			NEG
	Uterine tube	Epithelium	POS	3	+++	POS	3	++		POS	3	+++	POS	3	++
	Endocervix	Epithelium	POS	3	+++	POS	3	++		POS	2	+++	POS	3	++
	Exocervix	Epithelium	POS	2	++	POS	3	++		POS	2	++	POS	3	+
	Testes	Tubules/germ	NEG			NEG				NEG			NEG
		Epididymis	POS	2	+++	NEG				POS	3	++	NEG
	Prostate	Glands	POS	1	++	NEG				POS	3	+++	POS	2	++
	Urothelium	Superficial cells	NEG			NEG				NEG			NEG
		Intermediate cells	POS	3	+++	POS	3	++		POS	2	++	POS	3	++
		Basal cells	POS	3	+++	POS	3	++		POS	2	++	POS	3	++
	Legend
	POS	positive staining
	NEG	negative staining
	M	membrane
	C	cytoplasm
	* Score%	1 = < 10%
		2 = 10-50%
		3 = > 50%
	Int	intensity
	+	weak intensity
	++	moderate intensity
	+++	strong intensity
	Organ: the different tissues analysed by IHC are listed. Cell type: cell histology types are indicated. Pattern: subcellular localization (M: membrane vs C: cytoplasm). Score %: fraction of expressing cells. Int: Intensityof staining, quantified on a scale from 0 (no detectable expression) to +++ (very high expression).
