# Supplementary material for: Phylogenetic conservation of Trop-2 across species—rodent and primate genomics model anti-Trop-2 therapy for pre-clinical benchmarks
Source: Front Genet. 2024 Jan 5;14:1297367. doi: 10.3389/fgene.2023.1297367 (PMC10797630; doi:10.3389/fgene.2023.1297367)
Supplement: Supplementary file 2 [file Table3.XLSX]

## Sheet: Body weight
	Supplementary Table 3A: Toxicity assessment strategy and body weight monitoring in injected cynomolgous primates.
	(a)																	(b)
	(c)
	(d)
	Legend: (a) Study design. Calendar schemes of the performed procedures. (b) Toxicity assessment experimental strategy for biochemical assays, PK evaluation and histopathology. (c) Nine monkeys were identified by number, and randomly assigned to the three experimental groups, two males and one female for each group. (d) Measurements of treated animals body weight over time are shown.

## Sheet: Hemotological data
	Supplementary Table S3B: Hematological toxicity data for Hu2G10 and Hu2EF in M. fascicularis.
			Hematological parameters
			Day 0																						Day 7																						Day 14
			1	2	3	4	5	6	7	8	9	10	11	12	13	14	15	16	17	18	19	20	21	22	1	2	3	4	5	6	7	8	9	10	11	12	13	14	15	16	17	18	19	20	21	22	1	2	3
	Group	ID	WBC	RBC	HGB	HCT	MCV	MCH	MCHC	RDW	PLT	PCT	MPV	PDW	LYM	MON	NEUT	EOS	BAS	LYM (%)	MON%	NEUT%	EOS%	BAS%	WBC	RBC	HGB	HCT	MCV	MCH	MCHC	RDW	PLT	PCT	MPV	PDW	LYM	MON	NEUT	EOS	BAS	LYM (%)	MON%	NEUT%	EOS%	BAS%	WBC	RBC	HGB
			(×109 /L)	(×1012/L)	(g/L)	(%)	(fl)	(pg)	(g/L)	(%)	(×109 /L)	(%)	(fl)	(%)	(×109 /L)	(×109 /L)	(×109 /L)	(×109 /L)	(×109 /L)	(%)	(%)	(%)	(%)	(%)	(×109 /L)	(×1012/L)	(g/L)	(%)	(fl)	(pg)	(g/L)	(%)	(×109 /L)	(%)	(fl)	(%)	(×109 /L)	(×109 /L)	(×109 /L)	(×109 /L)	(×109 /L)	(%)	(%)	(%)	(%)	(%)	(×109 /L)	(×1012/L)	(g/L)
	G1	13C0091	12.5	7.19	143	47.4	65.9	19.9	302	14.1	717	0.49	6.8	16.6	4.6	1.6	5.8	0.4	0.1	36.4	12.7	47.4	3	0.5	14.6	7.45	160	50.8	68.2	21.5	315	13.3	956	0.61	6.4	15.9	5.8	1.1	7.1	0.5	0.1	39.4	7.2	49.8	3.1	0.5	11.1	6.81	144
		13C0001	16	7.86	143	48.5	61.7	18.2	295	14.7	791	0.51	6.4	16.3	4.1	2	9.5	0.3	0.1	25.6	12.4	59.6	2	0.4	17.8	6.94	132	43.5	62.7	19	303	14.7	835	0.54	6.5	16	2.8	2.4	12	0.5	0.1	16	13.4	67.1	3	0.5	14.7	6.42	123
		12C0024	6.9	7.45	157	50	67.1	21.1	314	14.2	489	0.34	6.9	14.7	1.5	0.4	4.7	0.3	0	21.8	6	67.5	4	0.7	13	6.78	150	46.8	69	22.1	321	13.6	753	0.53	7	16.6	1.4	1.1	9.7	0.4	0.4	11	8.4	75	2.8	2.8	16.1	6.9	151
		Mean	11.8	7.5	147.667	48.6333	64.9	19.7333	303.667	14.3333	665.667	0.446667	6.7	15.8667	3.4	1.33333	6.66667	0.333333	0.0666667	27.9333	10.3667	58.1667	3	0.533333	15.1333	7.05667	147.333	47.0333	66.6333	20.8667	313	13.8667	848	0.56	6.63333	16.1667	3.33333	1.53333	9.6	0.466667	0.2	22.1333	9.66667	63.9667	2.96667	1.26667	13.9667	6.71	139.333
		SD	4.59021	0.337787	8.0829	1.30512	2.83549	1.45717	9.60902	0.321455	157.408	0.0929157	0.264575	1.02144	1.66433	0.832666	2.51462	0.057735	0.057735	7.57452	3.78462	10.1264	1	0.152753	2.44404	0.349905	14.1892	3.65559	3.42977	1.64418	9.16515	0.737111	102.122	0.043589	0.321455	0.378594	2.24796	0.750555	2.45153	0.057735	0.173205	15.1609	3.28836	12.8889	0.152753	1.32791	2.57941	0.255147	14.5717
	G2	13C0111	11.4	5.57	109	36.4	65.4	19.6	299	14..9	393	0.3	7.7	15.6	4.8	0.4	6.2	0	0	42.1	3.6	54.1	0.1	0.1	20.7	6.68	142	45.2	67.7	21.3	314	14.3	606	0.45	7.4	15.3	6.2	1.4	12.6	0.3	0.2	29.8	6.9	60.9	1.4	1	10.3	6.01	126
		12C0085	18.1	5.16	90	33.3	64.5	17.4	270	16.1	604	0.33	5.4	15.8	2.4	1.4	14.1	0.1	0.1	13.2	7.7	78	0.5	0.5	19.1	5.75	108	38.3	66.6	18.8	282	16.1	672	0.32	4.8	16.1	3.3	1.4	13.6	0.7	0.1	17.5	7.4	71.2	3.5	0.4	21.8	6.3	120
		13C0006	12.6	5.6	109	38.7	69.1	19.5	282	13.7	561	0.3	5.4	16.4	2.8	1.2	8.4	0.1	0.1	22.1	9.8	66.2	1.1	0.8	12.3	6.01	126	42.2	70.2	21	299	13.5	446	0.29	6.4	16.3	2.3	1.6	8	0.3	0.1	18.6	13	65.5	2.1	0.8	11.2	6.33	130
		Mean	14.0333	5.44333	102.667	36.1333	66.3333	18.8333	283.667	14.9	519.333	0.31	6.16667	15.9333	3.33333	1	9.56667	0.0666667	0.0666667	25.8	7.03333	66.1	0.566667	0.466667	17.3667	6.14667	125.333	41.9	68.1667	20.3667	298.333	14.6333	574.667	0.353333	6.2	15.9	3.93333	1.46667	11.4	0.433333	0.133333	21.9667	9.1	65.8667	2.33333	0.733333	14.4333	6.21333	125.333
		SD	3.57258	0.245832	10.9697	2.70986	2.4379	1.24231	14.5717	1.69706	111.5	0.0173205	1.32791	0.416333	1.28582	0.52915	4.07717	0.057735	0.057735	14.801	3.15331	11.9503	0.503322	0.351188	4.46019	0.479826	17.0098	3.45977	1.84481	1.36504	16.0104	1.33167	116.212	0.085049	1.31149	0.52915	2.02567	0.11547	2.98664	0.23094	0.057735	6.80612	3.38674	5.15978	1.06927	0.305505	6.39557	0.17673	5.03322
	G3	13C0055	12.4	8.15	156	50.5	62	19.1	309	14.2	584	0.39	6.7	16	3.1	0.8	8.1	0.3	0.1	25.2	6.1	65.1	2.4	1.2	11.9	7.19	142	46.3	64.4	19.7	307	13.2	603	0.3	5	15.7	2.2	0.6	8.7	0.4	0	18.5	5.4	72.2	3.5	0.4	10.6	7.35	147
		12C0065	12	5.45	109	36.4	66.8	20.1	299	13.5	412	0.28	6.8	15.6	4.8	1.5	5.5	0.2	0	40.1	4.8	45.8	0.9	0.4	16	7	148	46.8	66.9	21.1	316	13.7	816	0.47	5.7	16	3.9	0.9	10.8	0.2	0.2	24.6	5.6	67	1.4	1.4	14.4	7.43	153
		12C0014	14.6	7.74	147	50.7	65.5	19	290	14.7	674	0.59	8.7	15.6	2.4	1.1	10.8	0.2	0.1	16.4	7.6	74.3	1.3	0.4	17.3	7.03	143	46.8	66.6	20.3	306	13.8	387	0.28	7.2	16.2	3.5	1.9	11.3	0.6	0	20	10.9	65.2	3.7	0.2	11.6	7.42	148
		Mean	13	7.11333	137.333	45.8667	64.7667	19.4	299.333	14.1333	556.667	0.42	7.4	15.7333	3.43333	1.13333	8.13333	0.233333	0.0666667	27.2333	6.16667	61.7333	1.53333	0.666667	15.0667	7.07333	144.333	46.6333	65.9667	20.3667	309.667	13.5667	602	0.35	5.96667	15.9667	3.2	1.13333	10.2667	0.4	0.0666667	21.0333	7.3	68.1333	2.86667	0.666667	12.2	7.4	149.333
		SD	1.4	1.455	24.9466	8.19898	2.48261	0.608276	9.50438	0.602771	133.121	0.157162	1.12694	0.23094	1.23423	0.351188	2.65016	0.057735	0.057735	11.9801	1.40119	14.5452	0.776745	0.46188	2.81839	0.102144	3.21455	0.288675	1.36504	0.702377	5.50757	0.321455	214.502	0.104403	1.12398	0.251661	0.888819	0.680686	1.37961	0.2	0.11547	3.17857	3.11929	3.63501	1.2741	0.64291	1.96977	0.043589	3.21455
		1. WBC							2. RBC							3. HGB							4. HCT							5. MCV
		Group	ID	Day					Group	ID	Day					Group	ID	Day					Group	ID	Day					Group	ID	Day
				0	7	14	28				0	7	14	28				0	7	14	28				0	7	14	28				0	7	14	28
		G1	13C0091	12.5	14.6	11.1	10.1		G1	13C0091	7.19	7.45	6.81	5.98		G1	13C0091	143	160	144	128		G1	13C0091	47.4	50.8	46	42.2		G1	13C0091	65.9	68.2	67.5	70.6
			13C0001	16	17.8	14.7	15.2			13C0001	7.86	6.94	6.42	6.33			13C0001	143	132	123	124			13C0001	48.5	43.5	40.1	40.1			13C0001	61.7	62.7	62.5	63.3
			12C0024	6.9	13	16.1	9.4			12C0024	7.45	6.78	6.9	6.3			12C0024	157	150	151	140			12C0024	50	46.8	47.4	44.7			12C0024	67.1	69	68.7	71
		G2	13C0111	11.4	20.7	10.3	12.9		G2	13C0111	5.57	6.68	6.01	6.36		G2	13C0111	109	142	126	139		G2	13C0111	36.4	45.2	41.3	44.3		G2	13C0111	65.4	67.7	68.7	69.7
			12C0085	18.1	19.1	21.8	19.8			12C0085	5.16	5.75	6.3	6.14			12C0085	90	108	120	116			12C0085	33.3	38.3	41.8	40.9			12C0085	64.5	66.6	66.3	66.6
			13C0006	12.6	12.3	11.2	11.4			13C0006	5.6	6.01	6.33	5.66			13C0006	109	126	130	120			13C0006	38.7	42.2	44	40.4			13C0006	69.1	70.2	69.5	71.4
		G3	13C0055	12.4	11.9	10.6	15.1		G3	13C0055	8.15	7.19	7.35	6.33		G3	13C0055	156	142	147	128		G3	13C0055	50.5	46.3	47.2	41.1		G3	13C0055	62	64.4	64.2	64.9
			12C0065	12	16	14.4	15			12C0065	5.45	7	7.43	6.68			12C0065	109	148	153	142			12C0065	36.4	46.8	49.5	45			12C0065	66.8	66.9	66.7	67.4
			12C0014	14.6	17.3	11.6	13.1			12C0014	7.74	7.03	7.42	7			12C0014	147	143	148	144			12C0014	50.7	46.8	49.2	47.1			12C0014	65.5	66.6	66.3	67.3
		6. MCH							7. MCHC							8. RDW							9. PLT							10. PCT
		Group	ID	Day					Group	ID	Day					Group	ID	Day					Group	ID	Day					Group	ID	Day
				0	7	14	28				0	7	14	28				0	7	14	28				0	7	14	28				0	7	14	28
		G1	13C0091	19.9	21.5	21.1	21.4		G1	13C0091	302	315	313	303		G1	13C0091	14.1	13.3	13.8	12.6		G1	13C0091	717	956	671	556		G1	13C0091	0.49	0.61	0.37	0.34
			13C0001	18.2	19	19.2	19.6			13C0001	295	303	307	309			13C0001	14.7	14.7	14.2	14			13C0001	791	835	708	556			13C0001	0.51	0.54	0.38	0.33
			12C0024	21.1	22.1	21.9	22.2			12C0024	314	321	319	313			12C0024	14.2	13.6	14.1	43.7			12C0024	489	753	676	604			12C0024	0.34	0.53	0.37	0.39
		G2	13C0111	19.6	21.3	21	21.9		G2	13C0111	299	314	305	314		G2	13C0111	14..9	14.3	13.7	12.6		G2	13C0111	393	606	456	474		G2	13C0111	0.3	0.45	0.3	0.36
			12C0085	17.4	18.8	19	18.9			12C0085	270	282	287	284			12C0085	16.1	16.1	15.7	15.5			12C0085	604	672	578	510			12C0085	0.33	0.32	0.36	0.26
			13C0006	19.5	21	20.5	21.2			13C0006	282	299	295	297			13C0006	13.7	13.5	13.5	13.2			13C0006	561	446	533	474			13C0006	0.3	0.29	0.36	0.3
		G3	13C0055	19.1	19.7	20	20.2		G3	13C0055	309	307	311	311		G3	13C0055	14.2	13.2	13.9	13.7		G3	13C0055	584	603	625	311		G3	13C0055	0.39	0.3	0.31	0.21
			12C0065	20.1	21.1	20.6	21.3			12C0065	299	316	309	316			12C0065	13.5	13.7	13.7	13.3			12C0065	412	816	663	725			12C0065	0.28	0.47	0.38	0.47
			12C0014	19	20.3	19.9	20.6			12C0014	290	306	301	306			12C0014	14.7	13.8	13.6	14.3			12C0014	674	387	717	516			12C0014	0.59	0.28	0.52	0.44
		11. MPV							12. PDW							13. LYM							14. MON							15.NEUT
		Group	ID	Day					Group	ID	Day					Group	ID	Day					Group	ID	Day					Group	ID	Day
				0	7	14	28				0	7	14	28				0	7	14	28				0	7	14	28				0	7	14	28
		G1	13C0091	6.8	6.4	5.5	6.1		G1	13C0091	16.6	15.9	16.5	16.3		G1	13C0091	4.6	5.8	3.2	6		G1	13C0091	1.6	1.1	1.6	1.1		G1	13C0091	5.8	7.1	5.5	2.7
			13C0001	6.4	6.5	5.3	5.9			13C0001	16.3	16	15.8	15.1			13C0001	4.1	2.8	6.1	6.1			13C0001	2	2.4	2	2.8			13C0001	9.5	12	6.3	5.9
			12C0024	6.9	7	5.5	6.5			12C0024	14.7	16.6	15.8	15.3			12C0024	1.5	1.4	2.8	3.1			12C0024	0.4	1.1	1	1.2			12C0024	4.7	9.7	11.9	4.5
		G2	13C0111	7.7	7.4	6.5	7.5		G2	13C0111	15.6	15.3	15	15		G2	13C0111	4.8	6.2	5.1	7.2		G2	13C0111	0.4	1.4	0.5	0.9		G2	13C0111	6.2	12.6	4.7	4.7
			12C0085	5.4	4.8	6.2	5.1			12C0085	15.8	16.1	16.8	15.7			12C0085	2.4	3.3	4.8	4.9			12C0085	1.4	1.4	1.9	2.4			12C0085	14.1	13.6	14.8	12.4
			13C0006	5.4	6.4	6.8	6.3			13C0006	16.4	16.3	16.6	15.3			13C0006	2.8	2.3	2.9	3.3			13C0006	1.2	1.6	1.9	2.6			13C0006	8.4	8	5.9	5.1
		G3	13C0055	6.7	5	5	6.6		G3	13C0055	16	15.7	16.1	16.5		G3	13C0055	3.1	2.2	1.9	6.9		G3	13C0055	0.8	0.6	1	1.4		G3	13C0055	8.1	8.7	7.1	6.3
			12C0065	6.8	5.7	5.8	6.5			12C0065	15.6	16	16	15			12C0065	4.8	3.9	2.6	5.7			12C0065	1.5	0.9	0.8	1			12C0065	5.5	10.8	10.6	8
			12C0014	8.7	7.2	7.3	8.5			12C0014	15.6	16.2	15.3	15.9			12C0014	2.4	3.5	2.4	4.5			12C0014	1.1	1.9	0.6	1.5			12C0014	10.8	11.3	7.9	6.1
		16. EOS							17. BAS							18. LYM (%)							19. MON (%)							20. NEUT (%)
		Group	ID	Day					Group	ID	Day					Group	ID	Day					Group	ID	Day					Group	ID	Day
				0	7	14	28				0	7	14	28				0	7	14	28				0	7	14	28				0	7	14	28
		G1	13C0091	0.4	0.5	0.6	0.3		G1	13C0091	0.1	0.1	0.2	0		G1	13C0091	36.4	39.4	29.1	59.8		G1	13C0091	12.7	7.2	14.1	10.6		G1	13C0091	47.4	49.8	49.6	26.8
			13C0001	0.3	0.5	0.3	0.4			13C0001	0.1	0.1	0	0			13C0001	25.6	16	41.2	40.3			13C0001	12.4	13.4	13.3	18.2			13C0001	59.6	67.1	43.5	38.6
			12C0024	0.3	0.4	0.3	0.6			12C0024	0	0.4	0.1	0			12C0024	21.8	11	17.6	33.4			12C0024	6	8.4	6.5	12.4			12C0024	67.5	75	73.2	47.2
		G2	13C0111	0	0.3	0	0.1		G2	13C0111	0	0.2	0	0		G2	13C0111	42.1	29.8	49.1	55.7		G2	13C0111	3.6	6.9	5.3	7.3		G2	13C0111	54.1	60.9	45.4	36.2
			12C0085	0.1	0.7	0.2	0.1			12C0085	0.1	0.1	0.1	0			12C0085	13.2	17.5	21.8	24.6			12C0085	7.7	7.4	8.6	11.9			12C0085	78	71.2	68.2	62.9
			13C0006	0.1	0.3	0.5	0.4			13C0006	0.1	0.1	0	0			13C0006	22.1	18.6	25.8	29.1			13C0006	9.8	13	17.2	22.9			13C0006	66.2	65.5	52.7	43.8
		G3	13C0055	0.3	0.4	0.6	0.5		G3	13C0055	0.1	0	0	0		G3	13C0055	25.2	18.5	18.2	45.9		G3	13C0055	6.1	5.4	9.2	9.4		G3	13C0055	65.1	72.2	67	41.5
			12C0065	0.2	0.2	0.4	0.3			12C0065	0	0.2	0	0			12C0065	40.1	24.6	18.3	38.3			12C0065	4.8	5.6	5.3	6.7			12C0065	45.8	67	73.9	53.3
			12C0014	0.2	0.6	0.6	1			12C0014	0.1	0	0.1	0			12C0014	16.4	20	20.6	34.3			12C0014	7.6	10.9	5.3	11.1			12C0014	74.3	65.2	68.3	46.6
		21. EOS (%)							22. BAS %
		Group	ID	Day					Group	ID	Day
				0	7	14	28				0	7	14	28
		G1	13C0091	3	3.1	5.5	2.8		G1	13C0091	0.5	0.5	1.7	0
			13C0001	2	3	1.9	2.8			13C0001	0.4	0.5	0.1	0.1
			12C0024	4	2.8	1.8	6.8			12C0024	0.7	2.8	0.9	0.2
		G2	13C0111	0.1	1.4	0.2	0.7		G2	13C0111	0.1	1	0	0.1
			12C0085	0.5	3.5	1.1	0.6			12C0085	0.5	0.4	0.3	0
			13C0006	1.1	2.1	4.3	3.9			13C0006	0.8	0.8	0	0.3
		G3	13C0055	2.4	3.5	5.2	3.2		G3	13C0055	1.2	0.4	0.4	0
			12C0065	0.9	1.4	2.5	1.7			12C0065	0.4	1.4	0	0
			12C0014	1.3	3.7	5.3	7.7			12C0014	0.4	0.2	0.5	0.3
		Legend: Hematological determinations were made on day 0, 7, 14 and 28. Hematological parameters included white blood cells (WBC), red blood cell (RBC), hemoglobin (HGB), hematocrit (HCT), mean corpuscular volume (MCV), mean corpuscular hemoglobin (MCH), mean corpuscular hemoglobin concentration (MCHC), red cell distribution width (RDW), platelets (PLT), plateletocrit (PCT), mean platelet volume (…
[truncated: 41 more columns]

## Sheet: Biochemical data 
	Supplementary Table S3C: Serum biochemistry toxicity data for Hu2G10 and Hu2EF in M. fascicularis.
			Biochemical analyses
			Day 0														Day 7														Day 14														Day 28
			1	2	3	4	5	6	7	8	9	10	11	12	13	14	1	2	3	4	5	6	7	8	9	10	11	12	13	14	1	2	3	4	5	6	7	8	9	10	11	12	13	14	1	2	3	4	5
	Group	ID	ALB	TP	ALP	BUN	CHOL	ALT	GLU	TG	AST	TB	LDH	CK	sCr	AMY	ALB	TP	ALP	BUN	CHOL	ALT	GLU	TG	AST	TB	LDH	CK	sCr	AMY	ALB	TP	ALP	BUN	CHOL	ALT	GLU	TG	AST	TB	LDH	CK	sCr	AMY	ALB	TP	ALP	BUN	CHOL
			g/L	g/L	IU/L	mmol/L	mmol/L	IU/L	mmol/L	mmol/L	IU/L	μmol/L	IU/L	IU/L	mg/dL	U/L	g/L	g/L	IU/L	mmol/L	mmol/L	IU/L	mmol/L	mmol/L	IU/L	μmol/L	IU/L	IU/L	mg/dL	U/L	g/L	g/L	IU/L	mmol/L	mmol/L	IU/L	mmol/L	mmol/L	IU/L	μmol/L	IU/L	IU/L	mg/dL	U/L	g/L	g/L	IU/L	mmol/L	mmol/L
	G1	13C0091	38	83	505	7	3.14	49	4.4	0.48	35	7.3	471	342	0.4	336	36	77	509	7.7	3.01	45	6.81	0.55	37	10.1	399	201	0.69	512	35	76	534	5.9	2.91	34	8.74	0.39	38	6.6	434	200	0.81	340	37	78	594	6.7	3.51
		13C0001	31	76	531	9.1	2.36	57	4.58	0.37	65	6.6	719	264	0.67	289	30	76	603	8.6	2.46	48	8.15	0.44	34	7.4	375	124	0.59	304	32	81	643	7.9	2.63	30	9.49	0.48	35	8.5	332	221	0.77	534	32	81	501	8.9	2.97
		12C0024	37	88	314	8.1	2.49	69	3.68	0.61	50	13.5	548	117	0.58	620	34	76	338	8.3	2.39	72	5.57	0.65	35	10.5	301	101	0.67	426	36	86	399	7.8	2.8	68	5.01	0.5	32	5.5	219	113	0.73	474	35	81	444	7	2.73
		Mean	35.3333	82.3333	450	8.06667	2.66333	58.3333	4.22	0.486667	50	9.13333	579.333	241	0.55	415	33.3333	76.3333	483.333	8.2	2.62	55	6.84333	0.546667	35.3333	9.33333	358.333	142	0.65	414	34.3333	81	525.333	7.2	2.78	44	7.74667	0.456667	35	6.86667	328.333	178	0.77	449.333	34.6667	80	513	7.53333	3.07
		SD	3.78594	6.02771	118.495	1.0504	0.417892	10.0664	0.476235	0.120139	15	3.79781	126.934	114.25	0.137477	179.084	3.05505	0.57735	134.352	0.458258	0.339559	14.7986	1.29032	0.10504	1.52753	1.68622	51.0816	52.3737	0.052915	104.518	2.08167	5	122.231	1.12694	0.141067	20.8806	2.39951	0.0585947	3	1.51767	107.547	57.2626	0.04	99.3244	2.51661	1.73205	75.7166	1.19304	0.3995
	G2	13C0111	41	83	357	7.9	4.37	96	6.2	0.42	72	7.3	482	603	0.56	425	41	80	419	10	4.27	101	6.4	0.7	68	9.8	454	282	0.75	413	38	77	396	8.6	3.96	72	6.83	0.51	38	6.3	233	144	0.68	352	36	74	353	10.2	4.33
		12C0085	38	93	584	7	3.09	74	4.5	0.55	97	12	1372	522	0.45	353	35	81	564	8.7	3.01	55	5.12	0.76	60	10.5	959	124	0.53	345	35	88	555	8	3.22	46	6.61	0.65	64	11.9	999	147	0.7	366	35	88	566	8.1	3.54
		13C0006	35	83	277	7.2	2.39	82	3	0.34	103	7.8	1376	344	0.39	370	34	80	274	6.6	2.57	78	7.89	0.39	110	16.7	1151	379	0.69	368	34	84	335	5.5	2.73	46	7.74	0.34	59	8.6	339	123	0.73	370	33	82	342	7	2.91
		Mean	38	86.3333	406	7.36667	3.28333	84	4.56667	0.436667	90.6667	9.03333	1076.67	489.667	0.466667	382.667	36.6667	80.3333	419	8.43333	3.28333	78	6.47	0.616667	79.3333	12.3333	854.667	261.667	0.656667	375.333	35.6667	83	428.667	7.36667	3.30333	54.6667	7.06	0.5	53.6667	8.93333	523.667	138	0.703333	362.667	34.6667	81.3333	420.333	8.43333	3.59333
		SD	3	5.7735	159.258	0.472582	1.00406	11.1355	1.60104	0.105987	16.4418	2.58134	515	132.493	0.0862168	37.6342	3.78594	0.57735	145	1.71561	0.882345	23	1.38633	0.198578	26.8576	3.79781	360.023	128.71	0.113725	34.5881	2.08167	5.56776	113.58	1.64418	0.61922	15.0111	0.599083	0.155242	13.7961	2.81484	415.049	13.0767	0.0251661	9.45163	1.52753	7.02377	126.271	1.62583	0.711501
	G3	13C0055	32	71	516	7.1	2.54	80	4.34	0.4	90	8.6	1167	332	0.63	392	28	69	475	8.1	2.41	163	4.5	0.51	123	6.3	548	730	0.49	389	31	75	589	7.4	2.85	57	4.6	0.46	32	4.1	303	117	0.54	406	31	75	708	9	2.86
		12C0065	38	74	295	7.9	3.47	29	4.73	0.43	62	8.8	539	977	0.54	377	35	71	268	9.7	3.1	22	5.32	0.79	29	5.8	292	112	0.69	356	36	72	306	8.1	3.74	18	4.87	0.42	36	5.8	243	176	0.67	365	35	76	316	8.5	4.01
		12C0014	33	72	259	7.2	3.55	61	3.73	0.41	44	5.1	552	197	0.4	500	33	74	250	8.7	3.62	98	5.79	0.5	97	6.5	742	161	0.61	528	34	77	335	7.3	4.11	38	3.67	0.32	40	6.4	396	152	0.64	596	31	72	315	7.8	3.94
		Mean	34.3333	72.3333	356.667	7.4	3.18667	56.6667	4.26667	0.413333	65.3333	7.5	752.667	502	0.523333	423	32	71.3333	331	8.83333	3.04333	94.3333	5.20333	0.6	83	6.2	527.333	334.333	0.596667	424.333	33.6667	74.6667	410	7.6	3.56667	37.6667	4.38	0.4	36	5.43333	314	148.333	0.616667	455.667	32.3333	74.3333	446.333	8.43333	3.60333
		SD	3.21455	1.52753	139.156	0.43589	0.561456	25.7747	0.504017	0.0152753	23.1805	2.08087	358.882	416.863	0.115902	67.1044	3.60555	2.51661	125.032	0.80829	0.606987	70.5715	0.652865	0.164621	48.5386	0.360555	225.711	343.532	0.100664	91.2816	2.51661	2.51661	155.695	0.43589	0.647637	19.5021	0.629524	0.072111	4	1.19304	77.0909	29.6704	0.0680686	123.249	2.3094	2.08167	226.611	0.602771	0.644696
		1. ALB							2. TP							3. ALP							4. BUN							5. CHOL
		Group	ID	Day					Group	ID	Day					Group	ID	Day					Group	ID	Day					Group	ID	Day
				0	7	14	28				0	7	14	28				0	7	14	28				0	7	14	28				0	7	14	28
		G1	13C0091	38	36	35	37		G1	13C0091	83	77	76	78		G1	13C0091	505	509	534	594		G1	13C0091	7	7.7	5.9	6.7		G1	13C0091	3.14	3.01	2.91	3.51
			13C0001	31	30	32	32			13C0001	76	76	81	81			13C0001	531	603	643	501			13C0001	9.1	8.6	7.9	8.9			13C0001	2.36	2.46	2.63	2.97
			12C0024	37	34	36	35			12C0024	88	76	86	81			12C0024	314	338	399	444			12C0024	8.1	8.3	7.8	7			12C0024	2.49	2.39	2.8	2.73
		G2	13C0111	41	41	38	36		G2	13C0111	83	80	77	74		G2	13C0111	357	419	396	353		G2	13C0111	7.9	10	8.6	10.2		G2	13C0111	4.37	4.27	3.96	4.33
			12C0085	38	35	35	35			12C0085	93	81	88	88			12C0085	584	564	555	566			12C0085	7	8.7	8	8.1			12C0085	3.09	3.01	3.22	3.54
			13C0006	35	34	34	33			13C0006	83	80	84	82			13C0006	277	274	335	342			13C0006	7.2	6.6	5.5	7			13C0006	2.39	2.57	2.73	2.91
		G3	13C0055	32	28	31	31		G3	13C0055	71	69	75	75		G3	13C0055	516	475	589	708		G3	13C0055	7.1	8.1	7.4	9		G3	13C0055	2.54	2.41	2.85	2.86
			12C0065	38	35	36	35			12C0065	74	71	72	76			12C0065	295	268	306	316			12C0065	7.9	9.7	8.1	8.5			12C0065	3.47	3.1	3.74	4.01
			12C0014	33	33	34	31			12C0014	72	74	77	72			12C0014	259	250	335	315			12C0014	7.2	8.7	7.3	7.8			12C0014	3.55	3.62	4.11	3.94
		6. ALT							7. GLU							8. TG							9. AST							10.TB
		Group	ID	Day					Group	ID	Day					Group	ID	Day					Group	ID	Day					Group	ID	Day
				0	7	14	28				0	7	14	28				0	7	14	28				0	7	14	28				0	7	14	28
		G1	13C0091	49	45	34	30		G1	13C0091	4.4	6.81	8.74	5.02		G1	13C0091	0.48	0.55	0.39	0.36		G1	13C0091	35	37	38	29		G1	13C0091	7.3	10.1	6.6	6.1
			13C0001	57	48	30	30			13C0001	4.58	8.15	9.49	3.83			13C0001	0.37	0.44	0.48	0.43			13C0001	65	34	35	40			13C0001	6.6	7.4	8.5	5.2
			12C0024	69	72	68	54			12C0024	3.68	5.57	5.01	3.95			12C0024	0.61	0.65	0.5	0.58			12C0024	50	35	32	28			12C0024	13.5	10.5	5.5	4.6
		G2	13C0111	96	101	72	55		G2	13C0111	6.2	6.4	6.83	6.95		G2	13C0111	0.42	0.7	0.51	0.58		G2	13C0111	72	68	38	45		G2	13C0111	7.3	9.8	6.3	4.7
			12C0085	74	55	46	47			12C0085	4.5	5.12	6.61	4.73			12C0085	0.55	0.76	0.65	0.48			12C0085	97	60	64	61			12C0085	12	10.5	11.9	9.1
			13C0006	82	78	46	34			13C0006	3	7.89	7.74	4.6			13C0006	0.34	0.39	0.34	0.41			13C0006	103	110	59	46			13C0006	7.8	16.7	8.6	7.7
		G3	13C0055	80	163	57	39		G3	13C0055	4.34	4.5	4.6	7.28		G3	13C0055	0.4	0.51	0.46	0.47		G3	13C0055	90	123	32	47		G3	13C0055	8.6	6.3	4.1	7.3
			12C0065	29	22	18	17			12C0065	4.73	5.32	4.87	3.88			12C0065	0.43	0.79	0.42	0.69			12C0065	62	29	36	28			12C0065	8.8	5.8	5.8	5.1
			12C0014	61	98	38	28			12C0014	3.73	5.79	3.67	4.95			12C0014	0.41	0.5	0.32	0.88			12C0014	44	97	40	36			12C0014	5.1	6.5	6.4	6.2
		11.LDH							12. CK							13. sCr							14. AMY
		Group	ID	Day					Group	ID	Day					Group	ID	Day					Group	ID	Day
				0	7	14	28				0	7	14	28				0	7	14	28				0	7	14	28
		G1	13C0091	471	399	434	340		G1	13C0091	342	201	200	144		G1	13C0091	0.4	0.69	0.81	0.69		G1	13C0091	336	512	340	366
			13C0001	719	375	332	521			13C0001	264	124	221	772			13C0001	0.67	0.59	0.77	0.61			13C0001	289	304	534	340
			12C0024	548	301	219	185			12C0024	117	101	113	124			12C0024	0.58	0.67	0.73	0.75			12C0024	620	426	474	506
		G2	13C0111	482	4454	233	385		G2	13C0111	603	282	144	370		G2	13C0111	0.56	0.75	0.68	0.57		G2	13C0111	425	413	352	374
			12C0085	1372	959	999	951			12C0085	522	124	147	180			12C0085	0.45	0.53	0.7	0.71			12C0085	353	345	366	415
			13C0006	1376	1151	339	763			13C0006	344	379	123	160			13C0006	0.39	0.69	0.73	0.54			13C0006	370	368	370	426
		G3	13C0055	1167	548	303	598		G3	13C0055	332	730	117	329		G3	13C0055	0.63	0.49	0.54	0.65		G3	13C0055	392	389	406	311
			12C0065	539	292	243	280			12C0065	977	112	176	133			12C0065	0.54	0.69	0.67	0.69			12C0065	377	356	365	382
			12C0014	552	742	396	331			12C0014	197	161	152	423			12C0014	0.4	0.61	0.64	0.75			12C0014	500	528	596	557
		Legend: Biochemical determinations were made on day 0, 7, 14 and 28. Blood serum biochemical parameters included albumin (ALB), total protein (TP), alkaline phosphatase (ALP), blood urea nitrogen (BUN), cholesterol (CHOL), alanine aminotransferase (ALT), glucose (GLU), triglyceride (TG), aspartate aminotransferase (AST), total bilirubin (TB), lactate dehydrogenase (LDH), creatinine kinase (CK), s…
[truncated: 9 more columns]

## Sheet: PK
	Supplementary Table S3D: Pharmacokinetic analysis of Hu2G10 and Hu2EF in M. fascicularis - standard curves.
	(a)																				(b)
																					Legend: (a) Blood serum pharmacokinetics of Hu2G10 and Hu2EF in three individual monkeys for each group over 28 days after intravenous infusion of 10 mg/Kg at day 0. Hu2G10 and Hu2EF were detected with specific anti-idiotypic antibodies. The curve with avarage determinations is in bold. Standard curves of Hu2G10 and Hu2EF are presented. These series of progressive dilutions were included as refer…
