# Supplementary material for: Phylogenetic conservation of Trop-2 across species—rodent and primate genomics model anti-Trop-2 therapy for pre-clinical benchmarks
Source: Front Genet. 2024 Jan 5;14:1297367. doi: 10.3389/fgene.2023.1297367 (PMC10797630; doi:10.3389/fgene.2023.1297367)
Supplement: Supplementary file 4 [file Table1.XLSX]

## Sheet: Macaca
	Supplementary Table 1A: 3D structure of Macaca fascicularis Trop-2.
	(a)																			(b)																		(d)
																				(c)																		(e)
	Legend: Cynomolgous/M. fascicularis Trop-2. Macaca fascicularis and Macaca mulatta Trop-2 sequences are identical. (a) Human and M. fascicularis Trop-2 protein sequences were aligned and 3D structures were modeled, following the described procedures (Material and methods). The 3D modeling parameters are listed. (b) 3D model - frontal view. Surface representation by PyMol (see additional details i…

## Sheet: Orangutan
	Supplementary Table 1B: 3D structure of Pongo Abelii Trop-2.
	(a)																			(b)
																				(c)
	Legend: Orangutan/P. abelii Trop-2 (a) Human and Orangutan Trop-2 protein sequences were aligned and 3D structures were modeled, following the described procedures (Material and methods). The 3D modeling parameters are listed. (b) 3D model - frontal view. The surface representation was generated by PyMol (see additional details in Figure 2). (c) Structure overlap of the human and Baboon Trop-2 is…

## Sheet: Gibbon
	Supplementary Table 1C: 3D structure of Nomascus leucogenys Trop-2.
	(a)																			(b)
																				(c)
	Legend: Gibbon/N. leucogenys Trop-2 (a) Human and Gibbon Trop-2 protein sequences were aligned and 3D structures were modeled, following the described procedures (Material and methods). The 3D modeling parameters are listed. (b) 3D model - frontal view. The surface representation was generated by PyMol (see additional details in Figure 2). (c) Structure overlap of the human and Baboon Trop-2 is i…

## Sheet: Baboon
	Supplementary Table 1D: 3D structure of Papio Anubis Trop-2.
	(a)																			(b)
																				(c)
	Legend: Baboon/P. Anubis Trop-2. Trop-2 (a) Human and Baboon Trop-2 protein sequences were aligned and 3D structures were modeled, following the described procedures (Material and methods). The 3D modeling parameters are listed. (b) 3D model - frontal view. The surface representation was generated by PyMol (see additional details in Figure 2). (c) Structure overlap of the human and Baboon Trop-2 …

## Sheet: Marmoset
	Supplementary Table 1E: 3D structure of Callithrix jacchus Trop-2.
	(a)																			(b)
																				(c)
	Legend: Marmoset/C. jacchus Trop-2 (a) Human and Marmoset Trop-2 protein sequences were aligned and 3D structures were modeled, following the described procedures (Material and methods). The 3D modeling parameters are listed. (b) 3D model - frontal view. The surface representation was generated by PyMol (see additional details in Figure 2). (c) Structure overlap of the human and Marmoset Trop-2 i…

## Sheet: vs Sun et al
	Supplementary Table 1F: Primate Trop-2 3D structures versus Sun et al. *.
	(a)																			(b)
	M.fascicularis-Cynomolgous																			M.fascicularis-Cynomolgous												P.abelii-Sumatran Orangutan
	P.abelii-Sumatran Orangutan
	N. leucogenys-Whitecheeked Gibbon																			N. leucogenys-Whitecheeked Gibbon												P. anubis-Baboon
	P. anubis-Baboon
																				C. jacchus-Marmoset										(c)
	C. jacchus-Marmoset
	Legend: Primate Trop-2 modeling quality assessment. (*) Sun et al. iScience 2021; 24(10). (a) Primate Trop-2 protein sequences were aligned and 3D structures were modeled, following the described procedures (Material and methods). The 3D model assessment parameters are listed. (b) 3D models - frontal view. The ribbon representation was generated by PyMol (see additional details in Figure 2). (c) …
